# Supplementary material for: Exploratory LC-MS/MS-Based Proteomic and Lipidomic Profiling of Plasma Samples from Premature Coronary Artery Disease Patients: A Pilot Study in a South Asian Population
Source: Int J Mol Sci. 2026 Jun 24;27(13):5684. doi: 10.3390/ijms27135684 (PMC13361371; doi:10.3390/ijms27135684)
Supplement: Supplementary file 1 [file ijms-27-05684-s001.zip]

Archive with 1 entries (1 files):
- ijms-4334755-supplementary.pdf
